# Supplementary material for: A Comparative Study of Ni-Based Catalysts Prepared by Various Sol–Gel Routes
Source: Molecules. 2024 Sep 3;29(17):4172. doi: 10.3390/molecules29174172 (PMC11397447; doi:10.3390/molecules29174172)
Supplement: Supplementary file 1 [file molecules-29-04172-s001.zip]

Archive with 1 entries (1 files):
- molecules-3092395-supplementary.pdf
